# Supplementary material for: Metagenomics Investigation on Baby Diaper Area Microbiome and Its Association with Skin pH and Dermatitis in the Diapered Area
Source: Microorganisms. 2025 Nov 20;13(11):2632. doi: 10.3390/microorganisms13112632 (PMC12654720; doi:10.3390/microorganisms13112632)
Supplement: Supplementary file 1 [file microorganisms-13-02632-s001.zip]

Archive with 1 entries (1 files):
- microorganisms-3926385-supplementary.pdf
